# Supplementary material for: Protease-Activated Receptor F2R Is a Potential Target for New Diagnostic/Prognostic and Treatment Applications for Patients with Ovarian Cancer
Source: Int J Mol Sci. 2025 Sep 2;26(17):8529. doi: 10.3390/ijms26178529 (PMC12428987; doi:10.3390/ijms26178529)
Supplement: Supplementary file 1 [file ijms-26-08529-s001.zip]

Archive with 1 entries (1 files):
- ijms-3772753-supplementary.pdf
